# Supplementary material for: Typical and atypical language brain organization based on intrinsic connectivity and multitask functional asymmetries
Source: eLife. 2020 Oct 16;9:e58722. doi: 10.7554/eLife.58722 (PMC7605859; doi:10.7554/eLife.58722)
Supplement: Figure 2—source data 2. [file elife-58722-fig2-data2.txt]

Variable_Name,Informations
ID,Participants identifier.
Classif_MMHC,"Multitask Multimodal Hierarchical Classification (MMHC) classification used in the paper. Hierarchical classification based both on language task-induced asymmetries and on resting-state organization within the SENT_CORE network (described in Labache et al. 2019). The agglomerative hierarchical procedure resulted in the identification of 3 clusters. We will refer to these clusters as groups varying in their «language organization»: TYP_STRONG, TYP_MILD and ATYP."
Rs_DC_LeftHemisphere,Resting-state Degree Centrality (Rs_DC) of the left hemisphere for SENT_CORE network.
Rs_DC_RightHemisphere,Resting-state Degree Centrality (Rs_DC) of the right hemisphere for SENT_CORE network.
