# Supplementary material for: Typical and atypical language brain organization based on intrinsic connectivity and multitask functional asymmetries
Source: eLife. 2020 Oct 16;9:e58722. doi: 10.7554/eLife.58722 (PMC7605859; doi:10.7554/eLife.58722)
Supplement: Figure 4—source data 1. [file elife-58722-fig4-data1.txt]

Classif_MMHC_2categories	DISSOCIATIONS_2categories	estimated_zTransform_Rs_mIHHC	upperBound_95percent_confidence_intervals	lowerBound_95percent_confidence_intervals	95percent_confidence_intervals
TYP	CONGRUENT	0.67001648	0.65717677	0.68285620	0.012839717
TYP	CROSSED	0.62769676	0.56697747	0.68841605	0.060719287
ATYP	CONGRUENT	0.68697853	0.63951208	0.73444498	0.0474664501
ATYP	CROSSED	0.76032386	0.70218957	0.81845815	0.0581342913
