# Supplementary material for: Typical and atypical language brain organization based on intrinsic connectivity and multitask functional asymmetries
Source: eLife. 2020 Oct 16;9:e58722. doi: 10.7554/eLife.58722 (PMC7605859; doi:10.7554/eLife.58722)
Supplement: Table 4—source data 2. [file elife-58722-table4-data2.txt]

Variable_Name,Informations,Unit
Test,"Mean scores at the different tests of the cognitive battery in the 3 groups. RSTE: Reading Span test, empan, max = 6. LSTE: Listening Span test, empan, max = 6. voc: Vocabulary assessment based on the assessement of synomyms among 44 pairs of words, max = 44. gen: Verb generation, score = total number of verbs generated from presentation of 6 common words. rey: Supraspan word list learning (18 words), score = sum of the 5 recall, max = 90. PSM: Supraspan pseudoword list learning (15 pseudo-words), score = sum of the 5 recall, max = 75. rhym: rhyming on 80 pairs of pseudowords (50 don't rhyme), score = N correct answers, max = 80. MRT: Mental Rotation Test on 20 series of 3D images made of cubes, score = N correct answers, max = 20. corsiE: Corsi block test empan, max = 9. maze: composite score. ravenIQ: Raven IQ.",
TYP_STRONG_mean,Average values of TYP_STRONG particpants for the corresponding Variable.,
TYP_STRONG_sd,Standard-deviation of the mean for the corresponding Variable in TYP_STRONG.,
TYP_MILD_mean,Average values of TYP_MILD particpants for the corresponding Variable.,
TYP_MILD_sd,Standard-deviation of the mean for the corresponding Variable in TYP_MILD.,
ATYP_mean,Average values of ATYP particpants for the corresponding Variable.,
ATYP_sd,Standard-deviation of the mean for the corresponding Variable in ATYP.,
